# Supplementary material for: Giant tidal tails of helium escaping the hot Jupiter HAT-P-32 b
Source: Sci Adv. 2023 Jun 7;9(23):eadf8736. doi: 10.1126/sciadv.adf8736 (PMC10246913; doi:10.1126/sciadv.adf8736)
Supplement: Supplementary file 2 — Data S1 [file sciadv.adf8736_data_s1.zip]

Archive with 1 entries (1 files):
- adf8736_Data_S1.csv
