# Supplementary material for: Giant tidal tails of helium escaping the hot Jupiter HAT-P-32 b
Source: Sci Adv. 2023 Jun 7;9(23):eadf8736. doi: 10.1126/sciadv.adf8736 (PMC10246913; doi:10.1126/sciadv.adf8736)
Supplement: Supplementary file 2 — Data S1 [file sciadv.adf8736_data_s1.zip › adf8736_Data_S1.csv]

spec_filename	orbital_phase	obs_date_UT	obs_mjd	obs_bjd	phase_label	barycorr_rv_kms	hpf_absrv_kms	EW_He10833_Ang	EW_He10833_Ang_err	EW_Ca8500_Ang	EW_Ca8500_Ang_err	EW_Ca8545_Ang	EW_Ca8545_Ang_err	EW_Ca8665_Ang	EW_Ca8665_Ang_err	EW_CaIRT_Ang	EW_CaIRT_Ang_err	He_wavelength_central_Ang	He_wavelength_central_Ang_err	He_wavelength_std_Ang	He_wavelength_std_Ang_err	He_excess_EW_Ang	He_excess_EW_Ang_err
Goldilocks_20200801T094311_v1.0_0046.spectra.fits	0.2746934828965578	2020-08-01T09:43:39.302236	59062.405315998105	2459062.905521441	transit-9_END	24.926747333755106	-23.48127443	0.265969314011493	0.0042868408895314	0.8386626820036761	0.0066270024157928	2.074116826944828	0.0124001865397271	1.4854895151914966	0.0096658292082207	4.39826902414	0.017061947178486					-0.0164539601217568	0.0054701410945902
Goldilocks_20200801T095725_v1.0_0047.spectra.fits	0.2792847869148819	2020-08-01T09:57:52.116506	59062.41518653363	2459062.915392782	transit-9_END	24.913902775819874	-23.26654345	0.2450124931592884	0.0046644890576405	0.8344954413412783	0.0072536930537501	2.055581324849375	0.0137602967930064	1.472345709465688	0.0106213518834014	4.362422475656341	0.0188354704369357					0.0013597294267187	0.0058898865113623
Goldilocks_20200807T084257_v1.0_0035.spectra.fits	0.0461638098192391	2020-08-07T08:43:26.889028	59068.36350566005	2459068.8642053697	transit1_POST	25.14974748934351	-23.17695415	0.3000673930789234	0.0076651077679513	0.8737873761824839	0.0115963657472564	2.1111832351048214	0.0223785527574065	1.4937394429749633	0.0171911942952713	4.478710054262269	0.0305092196451816	10831.636250935371	0.1483392368244123	1.2930741445651226	0.1485269626946221	-0.0819419236991926	0.0095268631396251
Goldilocks_20200807T091125_v1.0_0037.spectra.fits	0.0553464906287226	2020-08-07T09:11:52.529985	59068.38324687483	2459068.8839482088	transit1_POST	25.126370945166492	-23.69781263	0.2985208017241424	0.0098269031489791	0.8529960387305691	0.0143888557198679	1.9682504779050165	0.0287445716437841	1.4992554072877415	0.0219285995269325	4.320501923923327	0.0389121195146756	10831.52166017264	0.1396716728873993	0.7750970542578375	0.1511704278166361	-0.0708783083542522	0.0116013794033035
Goldilocks_20200807T092540_v1.0_0038.spectra.fits	0.0599377147268794	2020-08-07T09:26:05.328917	59068.39311723284	2459068.893819378	transit1_POST	25.113795936127048	-23.3663292	0.2834454046121146	0.006498190599727	0.8661016651244993	0.0102621921255714	2.058638036053332	0.0199499097277133	1.52655013696238	0.0153395698988784	4.451289838140211	0.0271774518682056	10831.51008580111	0.0975690394200297	0.7254692447956885	0.1097389835997536	-0.0653705838811072	0.0082493152808323
Goldilocks_20200808T084204_v1.0_0024.spectra.fits	-0.4889650239688545	2020-08-08T08:42:34.502253	59069.36289933163	2459069.863682189	transit1_START	25.15629340907889	-23.13425079	0.2475219639519297	0.0052766151734011	0.8427942291981965	0.007953966728216	2.036882671257316	0.0149872414736091	1.55325107289466	0.0115557835990707	4.432927973350172	0.0205284955194088					-0.0060710453452724	0.006934906497278
Goldilocks_20200808T085617_v1.0_0025.spectra.fits	-0.4843737225495602	2020-08-08T08:56:47.315493	59069.37276985525	2459069.8735535247	transit1_START	25.144830206582938	-23.10624912	0.2440772143789451	0.0048003079653952	0.8549861474134114	0.0073304858689081	2.0817065225970097	0.0138841181130716	1.5690616010899736	0.0107048870422608	4.505754271100395	0.0190026147000761					0.0118321877167613	0.0064388166443247
Goldilocks_20200808T091032_v1.0_0026.spectra.fits	-0.4797824347751726	2020-08-08T09:11:00.126186	59069.38264034937	2459069.883424831	transit1_START	25.132636080844122	-23.12082331	0.2572198607158888	0.004338486145381	0.8602957771957191	0.006618072883093	2.0895984122085025	0.0123845048003841	1.5202017663783132	0.0096678789683533	4.470095955782535	0.0170482471704102					-0.0082098858515399	0.0059435875808434
Goldilocks_20200808T092446_v1.0_0027.spectra.fits	-0.4751910573342558	2020-08-08T09:25:12.953550	59069.39251103646	2459069.8932963302	transit1_START	25.1197278387738	-23.11487382	0.2485614949055825	0.0051442367994044	0.8252339328177594	0.0079966940802478	2.1165387619853164	0.0150399238173052	1.516058234881984	0.0117357020952774	4.45783092968506	0.0206850943510663					0.0024487472307648	0.0068040205007037
Goldilocks_20200809T082242_v1.0_0040.spectra.fits	-0.0300631801699847	2020-08-09T08:23:13.340192	59070.34945995593	2459070.850324916	transit1_TRANSIT	25.17066416257568	-23.0241442	0.3438940756449897	0.0086640782361879	0.8452043197408692	0.0131210318655709	2.0573808881455364	0.0255213749477608	1.4619406728638238	0.0196006610144824	4.36452588075023	0.03475180525737	10833.103093827014	0.0874659897653085	0.9143145200362296	0.0864544251441933	-0.1122644398148623	0.0107259656180491
Goldilocks_20200809T083657_v1.0_0041.spectra.fits	-0.025471846912575	2020-08-09T08:37:26.159307	59070.35933054754	2459070.8601963203	transit1_TRANSIT	25.160062251780893	-23.07310573	0.3491875303145089	0.007661105135677	0.865659872719685	0.0115463231745557	2.0341389565825168	0.0225160531870675	1.5775475594608304	0.0170748749547295	4.477346388763032	0.0305260804017448	10833.100880362254	0.0757725416782427	0.7834697473953163	0.073828471862508	-0.1162723078436372	0.0095859066671387
Goldilocks_20200809T085111_v1.0_0042.spectra.fits	-0.0208805632533179	2020-08-09T08:51:38.969188	59070.36920103227	2459070.870067618	transit1_TRANSIT	25.14860078382902	-23.0041257	0.3551447992725498	0.0063565688102005	0.8642957073995098	0.0096248593759994	2.1497350985342933	0.0182011282229757	1.497836286380204	0.0142821588266597	4.511867092314008	0.0250579138666191	10832.94274668519	0.0749989012673269	1.057752458260504	0.0762974459690535	-0.1210299139519533	0.0081193873184695
Goldilocks_20200809T090525_v1.0_0043.spectra.fits	-0.016289161987961	2020-08-09T09:05:51.801011	59070.37907177096	2459070.879939168	transit1_TRANSIT	25.136418609516298	-23.28907107	0.3661696325065011	0.005304787822201	0.8245608341180991	0.0081483249031386	1.9997116429920463	0.0155639180630017	1.5449335410803855	0.0120401051029409	4.369206018190531	0.0212977669038048	10833.203406113727	0.0675929391247792	1.0525521688986328	0.070961573716749	-0.1395227657875554	0.0069365281316354
Goldilocks_20200809T091938_v1.0_0044.spectra.fits	-0.0116979246780692	2020-08-09T09:20:04.602349	59070.38894215682	2459070.889810366	transit1_TRANSIT	25.123532766609483	-23.22995198	0.3453264882532846	0.0053669388693241	0.8444079464700166	0.0083289469471498	2.0980799336918587	0.0157537311000422	1.5222840629554124	0.0122373493577307	4.464771943117288	0.0216172181402701	10833.126963255318	0.0734501416664582	1.1805846493421763	0.0810648793354824	-0.1158511405614544	0.0070116962111539
Goldilocks_20200809T093350_v1.0_0045.spectra.fits	-0.0071066321387935	2020-08-09T09:34:17.413982	59070.39881266183	2459070.8996816827	transit1_TRANSIT	25.10994028973516	-23.23481074	0.3469943965703809	0.0058876579622996	0.8364089469536855	0.0093852189878426	2.137019329389635	0.0178005671879275	1.5170547462070825	0.0138005574594201	4.490483022550404	0.0244007769108371	10833.05372193589	0.0874727450475882	1.069901713392774	0.0910696117681404	-0.1195950596897758	0.0075909624959564
Goldilocks_20200904T065413_v1.0_0019.spectra.fits	0.035297626419286	2020-09-04T06:54:43.207482	59096.2880000866	2459096.7909495863	transit-9_POST	22.71124416843673	-23.43068414	0.3135709133239686	0.0091920724772642	0.8513368288948207	0.0140520348649557	2.0502834785970254	0.0280282099342212	1.5038718306711765	0.0213029699444433	4.405492138163023	0.037905893531436	10832.982242185795	0.2958788910410441	1.6798641559041356	0.3340568006638261	-0.0785132109136175	0.0111428577183678
Goldilocks_20200904T070828_v1.0_0020.spectra.fits	0.0398888548491592	2020-09-04T07:08:56.014242	59096.29787053521	2459096.800820765	transit-9_POST	22.698341855648767	-23.20266719	0.3070058660725669	0.0079017556115466	0.8372581698551118	0.0117974228293663	2.052258187027067	0.0227840456578512	1.48353933975452	0.0177514687303521	4.3730556966366985	0.0311994641626835	10831.671739132573	0.1428835553399421	1.0244776055495464	0.1463271453307446	-0.0760784126048076	0.0093243571638206
Goldilocks_20200904T072244_v1.0_0021.spectra.fits	0.0444801961202442	2020-09-04T07:23:08.842015	59096.30774122703	2459096.8106921865	transit-9_POST	22.68464531291943	-23.2714985	0.2843060294074944	0.0066079146062325	0.8621871273451934	0.0102118033943717	2.0675353087226	0.019817989508896	1.540190081553956	0.0152635325447002	4.469912517621749	0.0270186798804667	10831.448630789366	0.1093401046454977	0.7269078127166865	0.1116714656581594	-0.0592850461877297	0.007990409437512
Goldilocks_20200904T073653_v1.0_0022.spectra.fits	0.0490714631023932	2020-09-04T07:37:21.655965	59096.31761175885	2459096.820563448	transit-9_POST	22.67026194944626	-22.95360871	0.3017583339100231	0.0067889101954511	0.8856763818426698	0.0106234985400078	2.04672766716686	0.0204754969961432	1.5412037485375278	0.0156337867438281	4.473607797547057	0.0278661082036964	10831.852751578628	0.137806042439715	1.0054352780427085	0.1420904981110967	-0.0684778232788272	0.0081940087640912
Goldilocks_20200905T074537_v1.0_0032.spectra.fits	-0.4829618536012849	2020-09-05T07:46:05.000280	59097.323668984725	2459097.8266956545	transit-9_START	22.46909456724218	-23.23925762	0.25719258638985	0.0052774676058024	0.8482860427666374	0.0082207608204417	2.058883813851224	0.0155474662927078	1.5152944489727131	0.0121585656771488	4.422464305590575	0.0213807234656673					-0.0086285857200306	0.0065958548968181
Goldilocks_20200918T111606_v1.0_0029.spectra.fits	-0.3680550297824717	2020-09-18T11:16:35.585973	59110.469856319134	2459110.973795468	transit2_START	19.13297019884158	-23.31096578	0.2572709910049469	0.0053724030446958	0.8380181964707639	0.008449951381223	2.0686799972842587	0.0159559712637016	1.5569662087089138	0.0123967763549919	4.4636644024639365	0.0219014785187848					-0.0103502984840622	0.0065277107826695
Goldilocks_20200918T113019_v1.0_0030.spectra.fits	-0.3634638327575423	2020-09-18T11:30:48.396037	59110.47972680599	2459110.9836665792	transit2_START	19.1163750227329	-22.94732531	0.2541961529239112	0.0051568673592885	0.8312159052515543	0.0081214685308345	2.0851294754093423	0.0153226618823251	1.5265006376131909	0.0119342102792637	4.442846018274087	0.0210515461011081					-0.0125030913223899	0.0063611254743568
Goldilocks_20200918T114433_v1.0_0031.spectra.fits	-0.35887273276306	2020-09-18T11:45:01.188059	59110.489597084015	2459110.993537482	transit2_START	19.10049511863057	-23.06291619	0.2500642177791717	0.0047706468918188	0.8574129745365074	0.0074598305462672	2.1075690486975374	0.0140739362849478	1.5111098402892766	0.01102076578052	4.476091863523322	0.0193696162254412					-0.0065438177413708	0.0058437169854707
Goldilocks_20200919T054228_v1.0_0020.spectra.fits	-0.0106849681255745	2020-09-19T05:42:56.658214	59111.23815576637	2459111.742144031	transit2_TRANSIT	19.273610049581922	-23.21613988	0.3402855843037651	0.0062614442444449	0.8436807055364368	0.0098981399669507	2.036614262261385	0.0190036240987214	1.5285445415194918	0.0145188018737215	4.408839509317314	0.0258825522609195	10833.33874982467	0.0662503566129352	0.9527432945805424	0.0703035316709184	-0.1110917612647258	0.0075380128281371
Goldilocks_20200919T055644_v1.0_0021.spectra.fits	-0.0060936855492464	2020-09-19T05:57:09.484889	59111.24802644547	2459111.752015326	transit2_TRANSIT	19.26053283647756	-23.19441711	0.3477018349047958	0.0055869605991308	0.8414943354619419	0.0087358490211974	2.0406310656872795	0.0167769538369112	1.550722262698617	0.0129511855004195	4.432847663847838	0.0229241018151918	10833.315590429707	0.0741808214456691	1.097671169132282	0.0761587247367943	-0.123104179195187	0.0067571241182074
Goldilocks_20200919T061054_v1.0_0022.spectra.fits	-0.0015025840386634	2020-09-19T06:11:22.277969	59111.25789673576	2459111.761886232	transit2_TRANSIT	19.246529781629533	-23.28203563	0.3494418825778079	0.0050845092273081	0.8343259382412749	0.0078539969819827	2.090756230161904	0.0147899450545304	1.552254149344893	0.0115744260252104	4.477336317748071	0.0203566962231618	10833.431067570396	0.0825456782101684	1.2916381814980031	0.0903855859610788	-0.1214750392807826	0.0061778598535735
Goldilocks_20200919T062506_v1.0_0023.spectra.fits	0.0030888031486152	2020-09-19T06:25:35.124162	59111.26776764076	2459111.771757752	transit2_TRANSIT	19.23192677735993	-23.21877509	0.3383252254318992	0.0047113548280093	0.8439142605483575	0.0073118238454544	2.1321146023679187	0.013605432855213	1.5366831832433034	0.0106838210698742	4.51271204615958	0.018780697638207	10833.437281500272	0.1089568152960033	1.490239706298716	0.12583654937825	-0.1099371950019681	0.005751639561931
Goldilocks_20200919T063924_v1.0_0024.spectra.fits	0.007679884733303	2020-09-19T06:39:47.913602	59111.27763788891	2459111.781628615	transit2_TRANSIT	19.216502769182643	-23.2587795	0.3262248946096975	0.0050339038552922	0.8391067593499556	0.0078962911618596	2.046439964139708	0.0149123520885269	1.540402538335523	0.0115282377195409	4.4259492618251866	0.0204359957879057	10833.94338144714	0.093463454137373	0.830908533960213	0.1490666530606491	-0.0929308746152209	0.0063101073131223
Goldilocks_20200919T065336_v1.0_0025.spectra.fits	0.0122710776431018	2020-09-19T06:54:00.723732	59111.287508376525	2459111.7914997176	transit2_TRANSIT	19.200509955560076	-23.17803266	0.3283324341236786	0.0050606352776246	0.8317581748144315	0.007934003655365	2.0443808954766345	0.0149961928367207	1.5454384244592847	0.0116599987385308	4.421577494750351	0.0205861551578239	10834.001797003082	0.0629075450206222	0.5609992019616418	0.0723432117562136	-0.0735348603163191	0.0064926534579264
Goldilocks_20200919T111858_v1.0_0038.spectra.fits	0.098011992288698	2020-09-19T11:19:27.026566	59111.471840585255	2459111.975843387	transit2_END	18.847789800884478	-23.31217054	0.2393480522063869	0.0042888854414686	0.846048205856706	0.0067287916717127	2.086582109212588	0.0125375683291389	1.5449943916466684	0.0098226947560331	4.477624706715963	0.0172902454939003					0.0084175620277748	0.0052988691546805
Goldilocks_20200919T113312_v1.0_0039.spectra.fits	0.1026033175324324	2020-09-19T11:33:39.861215	59111.48171135665	2459111.985714774	transit2_END	18.831483410755297	-23.27684366	0.250760302286153	0.0038438837539053	0.8662667109388084	0.0060096957365834	2.0253086472376207	0.0112541298638562	1.5232592729433834	0.0087949021216092	4.414834631119812	0.0154958763923676					-0.0050773273964177	0.004858405727761
Goldilocks_20200920T111120_v1.0_0014.spectra.fits	-0.439308813010558	2020-09-20T11:11:49.262305	59112.46654238779	2459112.9706074498	transit2_START	18.56969186706591	-23.42775215	0.232744013961964	0.0050215211489038	0.8738081618901227	0.0081270724892131	2.028772792812821	0.0153903936426216	1.5518364019306632	0.01189177584287	4.454417356633607	0.0210790857585626					0.0189706321267624	0.0062055157277579
Goldilocks_20200920T112536_v1.0_0015.spectra.fits	-0.4347176025573078	2020-09-20T11:26:02.076458	59112.47641292197	2459112.98047859	transit2_START	18.553115418667982	-23.20409603	0.2371997353868264	0.0047374013296671	0.8336923172669499	0.0078050257324378	2.104451764299397	0.0149430774972433	1.5571983919432806	0.0113954153096656	4.495342473509627	0.0203486973011148					0.0173916258604796	0.0058813070179199
Goldilocks_20200920T113948_v1.0_0016.spectra.fits	-0.4301262158032007	2020-09-20T11:40:14.923339	59112.48628383494	2459112.990350109	transit2_START	18.53721163587739	-23.19131579	0.2472529485550755	0.0044165541823511	0.8531925370207581	0.0070153572179464	2.0936512469959347	0.0130419474066773	1.5162820051559611	0.0102246964388602	4.463125789172654	0.0179958897062849					-0.0022681219693769	0.0055135242747448
Goldilocks_20200920T115358_v1.0_0017.spectra.fits	-0.4255351599922254	2020-09-20T11:54:27.708676	59112.4961540356	2459113.0002209167	transit2_START	18.522094929440076	-23.09879056	0.2510469173875964	0.0051459116532925	0.8156721338579033	0.0083236720379865	2.0718958715226004	0.0156161181857651	1.544745851896311	0.0121562789465558	4.432313857276815	0.0214690889702898					-0.0124095411254287	0.0063710847222802
Goldilocks_20200922T110354_v1.0_0037.spectra.fits	0.4885752065868481	2020-09-22T11:04:23.116934	59114.46137866822	2459114.9655657005	transit2_END	17.986104290515254	-23.21253495	0.2335539362840817	0.004951108439286	0.8379232338249459	0.007843548184385	2.041797281294868	0.014786269396355	1.5352253448556163	0.0114722499011963	4.414945859975431	0.020292055799693					0.0096218590317481	0.0060463149282175
Goldilocks_20200922T111812_v1.0_0038.spectra.fits	0.4931666869060291	2020-09-22T11:18:35.982862	59114.471249801645	2459114.975437421	transit2_END	17.969484164983317	-23.12520945	0.2501781432141809	0.0046993712145322	0.8546075176582756	0.0075017700997069	2.09542711993874	0.0140153144663245	1.5105183514262224	0.0109261129576147	4.460552989023237	0.0192895188789503					-0.0062150193595884	0.0057653877016547
Goldilocks_20200922T113220_v1.0_0039.spectra.fits	0.4977577433667619	2020-09-22T11:32:48.770038	59114.48112002359	2459114.98530823	transit2_END	17.95347467891532	-23.137078130000003	0.2526042197832435	0.0047021215003624	0.8615357679774228	0.0074868807937377	2.0632022814802404	0.0141275660185198	1.522017315291807	0.0108864708060838	4.44675536474947	0.0193431319139117					-0.0089404497005267	0.0057691871320495
Goldilocks_20200922T114636_v1.0_0040.spectra.fits	-0.4976509744900818	2020-09-22T11:47:01.599029	59114.4909907295	2459114.995179524	transit2_START	17.93823258511748	-23.27831407	0.2418902798256831	0.0048739104446833	0.842058611229647	0.0077241535225302	2.025340865375366	0.014524003032631	1.4986831497254205	0.0112557573345045	4.366082626330433	0.0199324179392452					0.0099059685273685	0.005977362928995
Goldilocks_20201005T045642_v1.0_0011.spectra.fits	0.4167789502074875	2020-10-05T04:57:11.667916	59127.20638504533	2459127.7112523606	transit3_END	14.145108883735336	-23.28362457	0.242996788023745	0.0049929439772808	0.8431544492487294	0.0076207273794794	2.1000730256874194	0.0141923149951795	1.5274404044997052	0.0111429692355301	4.470667879435855	0.0195873187062118					0.0005291287173998	0.0062136511363836
Goldilocks_20201005T051058_v1.0_0012.spectra.fits	0.4213700283268021	2020-10-05T05:11:24.471268	59127.21625545449	2459127.721123216	transit3_END	14.130333680982822	-23.27646276	0.2360575524687464	0.0043591611775549	0.838877166496032	0.0067552357261428	2.0790305934241693	0.0126643983642503	1.5012160396605911	0.0099135660874133	4.419123799580792	0.0174441677420763					0.0064755327646454	0.0054832983480149
Goldilocks_20201005T052512_v1.0_0013.spectra.fits	0.4259611727213775	2020-10-05T05:25:37.286955	59127.226126006426	2459127.7309942143	transit3_END	14.114865427319934	-23.22244971	0.2401342592995596	0.004575368779653	0.8446556070791699	0.0070599041751529	2.076119156079918	0.0131862930292687	1.516914070902839	0.010316685401042	4.437688834061927	0.0181701559839247					0.0043816819292966	0.0057323861683777
Goldilocks_20201005T053920_v1.0_0014.spectra.fits	0.4305522551724085	2020-10-05T05:39:50.091181	59127.235996425705	2459127.740865079	transit3_END	14.098595647939815	-23.18564249	0.2351368107517288	0.005037387566782	0.8465260806697316	0.0078756679838349	2.061310135398997	0.014912663750209	1.5261007013241392	0.0115783345105585	4.433936917392868	0.0204565763596158					0.003580346086109	0.006254227342329
Goldilocks_20201006T044719_v1.0_0022.spectra.fits	-0.1211209421126942	2020-10-06T04:47:47.801391	59128.1998588124	2459128.7047713813	transit3_PRE	13.79248500667403	-23.10478104	0.2638765609559843	0.0060936845126925	0.8718038104890111	0.009131899736559	2.0332796148151315	0.0177693222629671	1.5214698658842312	0.0136787708787473	4.426553291188373	0.0242125830765123	10833.181870449049	0.2772576584226001	0.3734602738718549	0.271842062003744	-0.0209068476330414	0.0073970322782097
Goldilocks_20201006T050132_v1.0_0023.spectra.fits	-0.1165298163444993	2020-10-06T05:02:00.614596	59128.2097293356	2459128.7146423394	transit3_PRE	13.778057216452517	-23.28345471	0.2856456557821632	0.0054344353030544	0.8811481793954357	0.0083776115398427	2.1081003034640404	0.0158077558785654	1.542983004861634	0.0123862868560225	4.53223148772111	0.0217598167066844	10832.828533731874	0.3619841779112903	2.0925377893929547	0.4011552261830939	-0.0618978510887706	0.0067272652944457
Goldilocks_20201006T051546_v1.0_0024.spectra.fits	-0.1119387178661176	2020-10-06T05:16:13.422770	59128.21959980058	2459128.7245132388	transit3_PRE	13.76284724250755	-23.34383752	0.2738789659381448	0.0059218194942132	0.8553110239436837	0.009386367408673	2.042583785487834	0.0179402008090986	1.50354810407836	0.0139827245864705	4.401442913509878	0.0246063261187539	10833.038486702237	0.2252802865931248	1.307802173858288	0.2377824245714445	-0.0439311598037117	0.0072912375302795
Goldilocks_20201006T053000_v1.0_0025.spectra.fits	-0.1073475412002552	2020-10-06T05:30:26.245537	59128.22947043445	2459128.7343843062	transit3_PRE	13.746947578768218	-23.23888742	0.2682056064745058	0.0053379293364769	0.8741588327466263	0.0082831983669525	2.125170002748592	0.0154725069921162	1.612032811928468	0.0120334695155103	4.611361647423686	0.0212794322383866	10833.36883459282	0.2396936324077042	0.948610598191124	0.2941152109291572	-0.0417596355406746	0.0065956884775723
Goldilocks_20201006T054415_v1.0_0026.spectra.fits	-0.1027565477659959	2020-10-06T05:44:39.034223	59128.23934067388	2459128.74425498	transit3_PRE	13.730297144879284	-23.4661607	0.2622499587253853	0.0059626689718892	0.8486592766033296	0.0096016183880553	2.0246209027959927	0.0182147099475523	1.504833690742602	0.0141855278228822	4.378113870141924	0.0250039183680691	10833.18450625271	0.2036126174809224	0.5653201353512328	0.1936870188429413	-0.015880024570755	0.0073434918773999
Goldilocks_20201006T055822_v1.0_0027.spectra.fits	-0.0981653377459174	2020-10-06T05:58:51.863282	59128.24921138058	2459128.754126119	transit3_PRE	13.713025536186445	-23.40680319	0.3049701458808266	0.0092983584976723	0.8542361431977572	0.0158987451978937	2.140577535421725	0.0305972230413912	1.447272574474174	0.0236936281272873	4.442086253093656	0.0418371625537197	10833.728234382372	0.2228723859196201	1.1220779985308027	0.2543412290632204	-0.0848631710928098	0.0115420232884969
Goldilocks_20201006T100137_v1.0_0049.spectra.fits	-0.0195990845827154	2020-10-06T10:02:05.746817	59128.41812206964	2459128.9230442075	transit3_TRANSIT	13.375482519937911	-23.0964984	0.3632049026907036	0.0048883111927719	0.8568593566969711	0.007735214461729	2.0086103569252587	0.0147092215374966	1.522729819960721	0.011472551760714	4.388199533582951	0.0201944097440445	10832.663564895473	0.0516533098571207	0.9169754573795574	0.0507609989481889	-0.1396413605511847	0.0060339216240869
Goldilocks_20201006T101553_v1.0_0050.spectra.fits	-0.015008025306367	2020-10-06T10:16:18.547798	59128.42799245137	2459128.9329150226	transit3_TRANSIT	13.357782858490296	-23.22385329	0.3552622969540099	0.0043664781797267	0.8360385261671004	0.0068015340738104	2.040437335987138	0.0127675484579798	1.5161748001642912	0.0099842799557423	4.3926506623185295	0.0175771728562561	10832.894992073998	0.04987032617938	0.8842878584150687	0.0490536664057393	-0.131211853025593	0.0054283926754063
Goldilocks_20201006T103003_v1.0_0051.spectra.fits	-0.0104165857053201	2020-10-06T10:30:31.419306	59128.43786364938	2459128.9427866554	transit3_TRANSIT	13.34072926728376	-23.29810473	0.3640871254647044	0.0041170956395411	0.8611708632742066	0.006404753313192	2.0428268992459264	0.0119526546954366	1.5395251377204038	0.0093666631935607	4.443522900240536	0.0164809343986557	10832.850049512388	0.0587497844144556	1.0991988166929056	0.0584159226413619	-0.1388155964814116	0.0051528274861889
Goldilocks_20201006T104418_v1.0_0052.spectra.fits	-0.0058256672097541	2020-10-06T10:44:44.194054	59128.44773372748	2459128.952657168	transit3_TRANSIT	13.324387443714745	-23.25906585	0.3691958817498312	0.0044490095168279	0.8336337942046093	0.0070138270867709	2.0443517510515905	0.0131637917722504	1.5196028589873405	0.0102843821022393	4.397588404243541	0.018117607442793	10832.99595323273	0.0725923263529164	1.230383820146104	0.0749685215995362	-0.1479639647762711	0.0055204004297362
Goldilocks_20201006T105831_v1.0_0053.spectra.fits	-0.0012346146475662	2020-10-06T10:58:56.993642	59128.45760409308	2459128.9625279685	transit3_TRANSIT	13.30885981361975	-23.2322288	0.3475378928908226	0.0050727566903733	0.8438816866616433	0.0079619153208682	2.061216224199139	0.0150145139292292	1.5434317072206851	0.011686884653928	4.448529618081468	0.0206254938612852	10833.094554047364	0.0847629091506259	1.2382511260691345	0.0944937646851303	-0.1206989107730299	0.006234665140166
Goldilocks_20201006T111245_v1.0_0054.spectra.fits	0.0033565355948262	2020-10-06T11:13:09.811358	59128.4674746685	2459128.972398979	transit3_TRANSIT	13.293953860445786	-23.13425301	0.3412261490295079	0.005642546617899	0.8522107555487725	0.0089688364777602	2.082526980807698	0.0172361156747489	1.4889314766338004	0.0134463135194362	4.423669212990271	0.0236289453548206	10833.245363508164	0.0971745895620744	0.9806357380870924	0.1224879935449668	-0.1142733963078567	0.006877954801663
Goldilocks_20201007T100357_v1.0_0040.spectra.fits	0.4462866010113198	2020-10-07T10:04:25.187937	59129.419735971496	2459129.924702252	transit3_END	13.003516215878042	-23.17331402	0.246884038153644	0.0051139993054499	0.8437567929244014	0.0078962410180581	2.0589938778794785	0.0152174378476788	1.5558550132928315	0.0116843092350516	4.458605684096712	0.0207471472536237					-0.001657325014312	0.0062790803168087
Goldilocks_20201007T101813_v1.0_0041.spectra.fits	0.4508778640949241	2020-10-07T10:18:38.027768	59129.42960680287	2459129.934573505	transit3_END	12.98599525434163	-23.27917744	0.2488812689754177	0.0046171421680107	0.8586531117196273	0.0069249606547124	2.090694066099416	0.0128828025749324	1.5608433626641105	0.0101157039984442	4.510190540483154	0.0177833953349225					-0.0021683308265968	0.0057189347778263
Goldilocks_20201007T103221_v1.0_0042.spectra.fits	0.4554690390280999	2020-10-07T10:32:50.851195	59129.43947744439	2459129.944444569	transit3_END	12.96910530725426	-23.34403158	0.2560141863803622	0.0046701123246674	0.8282349552677455	0.0070263523536873	2.0138955782220966	0.0131060619577074	1.5408728338317337	0.0102641134365717	4.383003367321575	0.0180690484551967					-0.0207237214011419	0.0057762913082297
Goldilocks_20201007T104636_v1.0_0043.spectra.fits	0.4600601050186087	2020-10-07T10:47:03.654374	59129.44934785155	2459129.9543153984	transit3_END	12.95312724261505	-23.14083638	0.2480606179390165	0.0049754273182723	0.8501224490146702	0.0076161154456728	2.106692321132164	0.0144347332652484	1.5511784921129088	0.0112391953476366	4.507993262259742	0.0198163127494249					-0.0019735056686841	0.0061295524907738
Goldilocks_20201008T044604_v1.0_0004.spectra.fits	-0.1912442413627436	2020-10-08T04:46:34.803188	59130.19901392579	2459130.704013913	transit3_START	13.055397925715388	-22.8296184	0.2473968034303636	0.0063701967638127	0.8665380660217958	0.0094115598929464	2.081842713699122	0.0177877935373227	1.553561152188019	0.0140624231305887	4.501941931908937	0.0245506578903429					0.0084515646299206	0.0077425936658674
Goldilocks_20201008T050018_v1.0_0005.spectra.fits	-0.1866532035283914	2020-10-08T05:00:47.602123	59130.20888428383	2459130.713884682	transit3_START	13.040472008609381	-22.88966548	0.2575105292419301	0.0052691973204281	0.8392416200047391	0.0079862434046384	2.0976182590355066	0.0150289771608435	1.546759121854243	0.0117970348649874	4.483619000894489	0.0207079759953747					-0.0112439045931002	0.0064633957547124
Goldilocks_20201008T051433_v1.0_0006.spectra.fits	-0.1820619543062795	2020-10-08T05:15:00.440436	59130.21875509764	2459130.7237559054	transit3_START	13.024856349786512	-23.12910059	0.2366200927354117	0.0052267693436671	0.8420042070435324	0.0079603421119518	2.1027429869744942	0.0148028367889537	1.564898006811004	0.0116715806405479	4.509645200829031	0.0204625711529253					0.0072987134196361	0.0064109730318906
Goldilocks_20201008T052848_v1.0_0007.spectra.fits	-0.1774709257851174	2020-10-08T05:29:13.237744	59130.22862543685	2459130.7336266544	transit3_START	13.00846474206645	-23.26602317	0.2435604323742893	0.005563937358423	0.8380306849489443	0.0086360439994948	2.06975597488286	0.0166794860695612	1.5175335073938894	0.0129549400717457	4.425320167225694	0.0228170327555627					0.0070497273446108	0.0067866903627032
Goldilocks_20201011T100306_v1.0_0034.spectra.fits	0.3065510365350638	2020-10-11T10:03:35.071622	59133.419155921554	2459133.9242860423	transit-9_END	11.48672337667082	-23.26245863	0.2370230413303076	0.0038811564185415	0.8588200169354341	0.0058679975951465	2.077535918901897	0.0108674500646452	1.5201245150404514	0.0085365507601147	4.456480450877782	0.0150135793721623					0.020680423791142	0.0049867197315118
Goldilocks_20201011T101719_v1.0_0035.spectra.fits	0.3111421352300312	2020-10-11T10:17:47.885186	59133.42902644891	2459133.934156942	transit-9_END	11.469797202195457	-23.5174517	0.2400716950005868	0.0039360462350751	0.8508058322565375	0.006038111422135	2.082343777650616	0.011230703523777	1.5169875605590368	0.008841171988215	4.45013717046619	0.0155162435309031					0.0203601244799733	0.0051065813057686
Goldilocks_20201012T095402_v1.0_0040.spectra.fits	-0.2312384910155657	2020-10-12T09:54:32.371244	59134.41287466718	2459134.918042348	transit-9_START	11.10775850729856	-23.23899272	0.2535089230480545	0.0044139497679243	0.8491799517701796	0.0068078342740798	2.0900579779634105	0.0127376610542202	1.5248400277523628	0.0099139228050111	4.464077957485953	0.0175180045101962					0.0019314761570184	0.0055703585263574
Goldilocks_20201012T100817_v1.0_0041.spectra.fits	-0.2266474063986765	2020-10-12T10:08:45.183298	59134.42274517706	2459134.927913218	transit-9_START	11.090542685196588	-23.20843782	0.2632957365097551	0.0042721128640636	0.8567608694220666	0.006585687378006	2.099292665076103	0.012140857426788	1.5280358959190228	0.0096064602932958	4.4840894304171925	0.016824261548879					-0.0079051843965873	0.0054157128648507
Goldilocks_20201012T102233_v1.0_0042.spectra.fits	-0.2220563040217501	2020-10-12T10:22:57.998581	59134.43261572432	2459134.9377841256	transit-9_START	11.073923324256642	-23.12746303	0.2562168061457318	0.0045647053635505	0.8484688655263057	0.0070893371504743	2.1259258158090795	0.0130529327069446	1.5343321234224931	0.0103156401715232	4.508726804757878	0.0180845289027241					-0.0030320924534937	0.0057424506618883
Goldilocks_20201012T103646_v1.0_0043.spectra.fits	-0.2174651366690779	2020-10-12T10:37:10.825879	59134.44248641063	2459134.947655173	transit-9_START	11.058173652415917	-23.2679507	0.2692580943912462	0.0051601293897962	0.8309871067779154	0.0081146132821236	2.0855315059688424	0.0149572069393368	1.5323737213221027	0.0117360878440849	4.44889233406886	0.0206712540990778					-0.0139843223983308	0.0064211824449146
Goldilocks_20201202T010644_v1.0_0001.spectra.fits	0.3193067956381691	2020-12-02T01:07:12.980125	59185.04667801071	2459185.551907829	transit-9_END	-10.244037733149359	-23.122203860000003	0.2328691403352752	0.0084009511685618	0.8836255633491116	0.0108216453503898	2.045561324456082	0.0205579571619207	1.5191632467906575	0.0159780896993607	4.448350134595852	0.0281963997914946					0.0457417832873512	0.0131176311186963
Goldilocks_20201202T012058_v1.0_0002.spectra.fits	0.3238974981976733	2020-12-02T01:21:25.783164	59185.05654841625	2459185.561777877	transit-9_END	-10.259448121590937	-22.97994142	0.2698054491533185	0.0068004225401367	0.8539740236556927	0.0093094089446829	2.0468091004519624	0.0181233824994371	1.563735620609514	0.0140907048790787	4.46451874471717	0.0247723646854622					-0.0242089607355681	0.0105279784388811
Goldilocks_20201209T060822_v1.0_0030.spectra.fits	-0.3276053267131814	2020-12-09T06:08:49.941543	59192.25613358268	2459192.7610742613	transit-9_START	-13.469566541064939	-22.98329946	0.2607231897263593	0.0052044707803196	0.8335377824558153	0.0073261960603366	2.0393759758731336	0.0137729343075294	1.4874996086051722	0.0108333421785978	4.360413366934122	0.0189928452558482					0.0006548846385837	0.0080698935368517
Goldilocks_20201209T062237_v1.0_0031.spectra.fits	-0.3230145145612528	2020-12-09T06:23:02.772902	59192.26600431599	2459192.770944545	transit-9_START	-13.487596826904158	-22.88553269	0.2606743820524327	0.0050252651548785	0.8431931793361463	0.006980316983235	2.060806318278736	0.0129620792187013	1.5135484416548954	0.010229689126406	4.417547939269777	0.0179272658953126					-0.0169793883083636	0.0078789073881807
Goldilocks_20201223T052501_v1.0_0017.spectra.fits	0.1696538218319963	2020-12-23T05:25:29.772177	59206.22603902983	2459206.730234708	transit-9_END	-18.436930084687344	-23.0923604	0.2345953175740647	0.0087305222580772	0.8403115717763667	0.0091297416130195	2.0683650688621924	0.0169955208789826	1.4926084716974306	0.0133800547288278	4.401285112335989	0.023478197895385					0.0054035557035236	0.0103274696407706
Goldilocks_20201223T053917_v1.0_0018.spectra.fits	0.174244413499561	2020-12-23T05:39:42.576507	59206.23590945031	2459206.740104518	transit-9_END	-18.45380181636589	-23.22074005	0.2593398827797709	0.0087675758745367	0.8056959115690459	0.009786981188354	1.9865385635707475	0.0187738141326633	1.4900170027018325	0.0145463312430919	4.282251477841625	0.0256872896682919					-0.0310586730300955	0.0103701490273742
Goldilocks_20201225T050423_v1.0_0008.spectra.fits	0.0931733103442961	2020-12-25T05:04:54.095933	59208.21173722145	2459208.7158091813	transit-9_END	-19.04192006679007	-23.18389946	0.2355629809039676	0.0095046549184999	0.8206951930765088	0.0088929140051963	2.018668077630861	0.0172121891457304	1.4757059904851613	0.0133619279363713	4.315069261192531	0.0235347507500929					0.015466937785196	0.0111950410372235
Goldilocks_20201225T051840_v1.0_0009.spectra.fits	0.0977638428839322	2020-12-25T05:19:06.891070	59208.22160753553	2459208.725678864	transit-9_END	-19.059348380294107	-23.08699997	0.2418327978660661	0.0087916145892746	0.8099317536319491	0.0081465980035861	2.0622074510270494	0.015113071256197	1.4975224922585353	0.0119707599352208	4.369661696917534	0.0209301475210666					0.0106523519872492	0.0103558023692072
